# Supplementary material for: Gain time to adapt: How sorghum acquires tolerance to salinity
Source: Front Plant Sci. 2022 Oct 17;13:1008172. doi: 10.3389/fpls.2022.1008172 (PMC9619063; doi:10.3389/fpls.2022.1008172)
Supplement: Supplementary file 1 [file DataSheet_1.zip]

Archive with 1 entries (1 files):
- Supplementary materials and methods.DOCX
